# Supplementary material for: An ATAC-seq Dataset Uncovers the Regulatory Landscape During Axolotl Limb Regeneration
Source: Front Cell Dev Biol. 2021 Mar 30;9:651145. doi: 10.3389/fcell.2021.651145 (PMC8044901; doi:10.3389/fcell.2021.651145)
Supplement: Supplementary Table 1 — ATAC-seq metadata and mapping statistics. *Mapped reads: total number of reads minus number of unaligned reads. *Usable reads: number of mapped reads minus number of low mapping quality and duplicate reads. [file Data_Sheet_1.ZIP]

Archive with 11 entries (10 files):
- Additional file/
- __MACOSX/._Additional file
- Additional file/Supplementary figure 2.tiff
- __MACOSX/Additional file/._Supplementary figure 2.tiff
- Additional file/Supplementary File 2.R
- Additional file/Supplementary figure 1.tiff
- __MACOSX/Additional file/._Supplementary figure 1.tiff
- Additional file/Supplementary Table 1.pdf
- __MACOSX/Additional file/._Supplementary Table 1.pdf
- Additional file/Supplementary File 1.R
- __MACOSX/Additional file/._Supplementary File 1.R
