# Supplementary material for: An ATAC-seq Dataset Uncovers the Regulatory Landscape During Axolotl Limb Regeneration
Source: Front Cell Dev Biol. 2021 Mar 30;9:651145. doi: 10.3389/fcell.2021.651145 (PMC8044901; doi:10.3389/fcell.2021.651145)
Supplement: Supplementary Table 1 — ATAC-seq metadata and mapping statistics. *Mapped reads: total number of reads minus number of unaligned reads. *Usable reads: number of mapped reads minus number of low mapping quality and duplicate reads. [file Data_Sheet_1.ZIP › Additional file/Supplementary File 2.R]

###library packages
library(ggplot2)
library(Mfuzz)
library(pheatmap)
library(viridis)
library(GenomicRanges)
library(dplyr)
library(reshape2)
library(gridExtra)
library(clusterProfiler)
library(Seurat)
library(viridis)
library(patchwork)
###-------------------------ATAC------------------------###
###load data
count=read.table("paste1.txt",header = T)
colnames(count)=gsub("X","",colnames(count))
peak=read.table("standpeak.bed")
rownames(count)=peak$V4
###anno peak
ref=read.table("gene.trans.gff",stringsAsFactors = FALSE)
ref=ref[,c(1,3,4,5,7,9)]
colnames(ref)=c("chr","Element","start","end","strand","gene")
ref$gene=gsub("ID=","",ref$gene)
ref$gene=gsub("Parent=","",ref$gene)
ref$gene=gsub(";","",ref$gene)
mRNA=subset(ref,ref$Element=="mRNA")
GRanges_TSS <- promoters(makeGRangesFromDataFrame(mRNA,keep.extra.columns = TRUE),upstream = 1,downstream = 1)
colnames(peak)=c("chr","start","end","ID")
peak_Grange=makeGRangesFromDataFrame(peak,keep.extra.columns = TRUE)
dis=distanceToNearest(peak_Grange, GRanges_TSS, ignore.strand=TRUE)
ov4_peak=as.data.frame(peak_Grange)[dis@from,]
ov4_ref=as.data.frame(GRanges_TSS)[dis@to,]
ov4_result=cbind(ov4_peak,ov4_ref)
ov4_result$Dis=dis@elementMetadata$distance
out_dis=ov4_result[,c(6,13,14)]
colnames(out_dis)[1]="Peak"
###subset promoter peak
out_dis_sub=subset(out_dis,out_dis$Dis<2000)
count_sub=count[match(out_dis_sub$Peak,rownames(count)),]
###calculate average
colsum=colSums(count_sub)
RPM<-function(x){return(x/(colsum/1000000))}
data_RPM=as.data.frame(t(apply(count_sub,1,RPM)))

data_RPM=data_RPM[,-19]
data_RPM$`0hpa`=(data_RPM$`0hpa_rep1`+data_RPM$`0hpa_rep2`+data_RPM$`0hpa_rep2`)/3
data_RPM$`3hpa`=(data_RPM$`3hpa_rep2`+data_RPM$`3hpa_rep2`)/2
data_RPM$`1dpa`=(data_RPM$`1dpa_rep1`+data_RPM$`1dpa_rep2`+data_RPM$`1dpa_rep2`)/3
data_RPM$`3dpa`=(data_RPM$`3dpa_rep1`+data_RPM$`3dpa_rep2`+data_RPM$`3dpa_rep2`)/3
data_RPM$`7dpa`=(data_RPM$`7dpa_rep1`+data_RPM$`7dpa_rep2`+data_RPM$`7dpa_rep2`)/3
data_RPM$`14dpa`=(data_RPM$`14dpa_rep1`+data_RPM$`14dpa_rep2`+data_RPM$`14dpa_rep2`)/3
data_RPM$`22dpa`=(data_RPM$`22dpa_rep1`+data_RPM$`22dpa_rep2`+data_RPM$`22dpa_rep2`)/3
data_RPM$`33dpa`=(data_RPM$`33dpa_rep1`+data_RPM$`33dpa_rep2`+data_RPM$`33dpa_rep2`)/3
ave_ATAC=data_RPM[,24:31]
ave_ATAC$Gene=out_dis_sub$gene
ave_ATAC_sum=aggregate(ave_ATAC[,1:8],by=list(Gene=ave_ATAC$Gene),sum)
colnames(ave_ATAC_sum)[2:9]=paste0("ATAC_",colnames(ave_ATAC_sum)[2:9])
###-------------------------RNA------------------------###
load("ALL_cells_20000_newt.integrated.seed3.res0.3.0228.Find.RData")
Idents(newt.integrated.Find)=newt.integrated.Find$stim
ave_RNA=AverageExpression(newt.integrated.Find)
ave_exp=ave_RNA$RNA
rownames(ave_exp)=gsub("-","_",rownames(ave_exp))
ave_exp$max=apply(ave_exp,1,max)
ave_exp_sub=subset(ave_exp,ave_exp$max>0.1)[,-9]
ave_exp=ave_exp_sub
colnames(ave_exp)=gsub("ATAC_","RNA_",colnames(ave_ATAC_sum)[2:9])
ave_exp$Gene=rownames(ave_exp)
###------------------------Cor-------------------------###
mm=merge(ave_ATAC_sum,ave_exp,by="Gene")
cor=as.data.frame(cor(mm[,-1]))
###------------------------Sub ATAC Cluster------------###
c1=read.table("ALL_Cluster1.bed")
c2=read.table("ALL_Cluster2.bed")
c3=read.table("ALL_Cluster3.bed")
c4=read.table("ALL_Cluster4.bed")
c5=read.table("ALL_Cluster5.bed")
c6=read.table("ALL_Cluster6.bed")

c1$ATAC_Cluster="C1"
c2$ATAC_Cluster="C2"
c3$ATAC_Cluster="C3"
c4$ATAC_Cluster="C4"
c5$ATAC_Cluster="C5"
c6$ATAC_Cluster="C6"

c_sum=rbind(c1,c2,c3,c4,c5,c6)
colnames(c_sum)[1]="Peak"

c_sum_1=merge(c_sum,out_dis,by="Peak")
c_sum_1_sub=subset(c_sum_1,c_sum_1$Dis<2000)
#C1
gene_c1=unique(subset(c_sum_1_sub,c_sum_1_sub$ATAC_Cluster=="C1")[,7])
mm_c1=mm[na.omit(match(gene_c1,mm$Gene)),]
rownames(mm_c1)=mm_c1[,1]
mm_c1=mm_c1[,-1]
#C2
gene_c2=unique(subset(c_sum_1_sub,c_sum_1_sub$ATAC_Cluster=="C2")[,7])
mm_c2=mm[na.omit(match(gene_c2,mm$Gene)),]
rownames(mm_c2)=mm_c2[,1]
mm_c2=mm_c2[,-1]
#C3
gene_c3=unique(subset(c_sum_1_sub,c_sum_1_sub$ATAC_Cluster=="C3")[,7])
mm_c3=mm[na.omit(match(gene_c3,mm$Gene)),]
rownames(mm_c3)=mm_c3[,1]
mm_c3=mm_c3[,-1]
#C4
gene_c4=unique(subset(c_sum_1_sub,c_sum_1_sub$ATAC_Cluster=="C4")[,7])
mm_c4=mm[na.omit(match(gene_c4,mm$Gene)),]
rownames(mm_c4)=mm_c4[,1]
mm_c4=mm_c4[,-1]
#C5
gene_c5=unique(subset(c_sum_1_sub,c_sum_1_sub$ATAC_Cluster=="C5")[,7])
mm_c5=mm[na.omit(match(gene_c5,mm$Gene)),]
rownames(mm_c5)=mm_c5[,1]
mm_c5=mm_c5[,-1]
##C6
gene_c6=unique(subset(c_sum_1_sub,c_sum_1_sub$ATAC_Cluster=="C6")[,7])
mm_c6=mm[na.omit(match(gene_c6,mm$Gene)),]
rownames(mm_c6)=mm_c6[,1]
mm_c6=mm_c6[,-1]

###C1
pdf("RNA_C1.pdf",width = 3,height = 5)
pheatmap(mm_c1[,1:8],scale = "row",cluster_cols = FALSE,show_rownames = FALSE,treeheight_row = 0,main = "C1",color = viridis(n=50,option = "D"))
dev.off()
pdf("ATAC_C1.pdf",width = 3,height = 5)
pheatmap(mm_c1[,9:16],scale = "row",cluster_cols = FALSE,show_rownames = FALSE,treeheight_row = 0,main = "C1",color = viridis(n=50,option = "B"))
dev.off()
###C2
pdf("RNA_C2.pdf",width = 3,height = 5)
pheatmap(mm_c2[,1:8],scale = "row",cluster_cols = FALSE,show_rownames = FALSE,treeheight_row = 0,main = "C2",color = viridis(n=50,option = "D"))
dev.off()
pdf("ATAC_C2.pdf",width = 3,height = 5)
pheatmap(mm_c2[,9:16],scale = "row",cluster_cols = FALSE,show_rownames = FALSE,treeheight_row = 0,main = "C2",color = viridis(n=50,option = "B"))
dev.off()
###C3
pdf("RNA_C3.pdf",width = 3,height = 5)
pheatmap(mm_c3[,1:8],scale = "row",cluster_cols = FALSE,show_rownames = FALSE,treeheight_row = 0,main = "C3",color = viridis(n=50,option = "D"))
dev.off()
pdf("ATAC_C3.pdf",width = 3,height = 5)
pheatmap(mm_c3[,9:16],scale = "row",cluster_cols = FALSE,show_rownames = FALSE,treeheight_row = 0,main = "C3",color = viridis(n=50,option = "B"))
dev.off()
###C4
pdf("RNA_C4.pdf",width = 3,height = 5)
pheatmap(mm_c4[,1:8],scale = "row",cluster_cols = FALSE,show_rownames = FALSE,treeheight_row = 0,main = "C4",color = viridis(n=50,option = "D"))
dev.off()
pdf("ATAC_C4.pdf",width = 3,height = 5)
pheatmap(mm_c4[,9:16],scale = "row",cluster_cols = FALSE,show_rownames = FALSE,treeheight_row = 0,main = "C4",color = viridis(n=50,option = "B"))
dev.off()
###C5
pdf("RNA_C5.pdf",width = 3,height = 5)
pheatmap(mm_c5[,1:8],scale = "row",cluster_cols = FALSE,show_rownames = FALSE,treeheight_row = 0,main = "C5",color = viridis(n=50,option = "D"))
dev.off()
pdf("ATAC_C5.pdf",width = 3,height = 5)
pheatmap(mm_c5[,9:16],scale = "row",cluster_cols = FALSE,show_rownames = FALSE,treeheight_row = 0,main = "C5",color = viridis(n=50,option = "B"))
dev.off()
###C6
pdf("RNA_C6.pdf",width = 3,height = 5)
pheatmap(mm_c6[,1:8],scale = "row",cluster_cols = FALSE,show_rownames = FALSE,treeheight_row = 0,main = "C6",color = viridis(n=50,option = "D"))
dev.off()
pdf("ATAC_C6.pdf",width = 3,height = 5)
pheatmap(mm_c6[,9:16],scale = "row",cluster_cols = FALSE,show_rownames = FALSE,treeheight_row = 0,main = "C6",color = viridis(n=50,option = "B"))
dev.off()

###Example
c(11,31,77,12)

p=mm_c6[31,]
p_ATAC=as.data.frame(t(p[,1:8]))
p_RNA=as.data.frame(t(p[,9:16]))
p_ATAC$ID=rownames(p_ATAC)
p_RNA$ID=rownames(p_RNA)
colnames(p_ATAC)[1]="accessibility"
colnames(p_RNA)[1]="expression"
p_ATAC$ID=gsub("ATAC_","",p_ATAC$ID)
p_RNA$ID=gsub("RNA_","",p_RNA$ID)
p_ATAC$ID=factor(p_ATAC$ID,levels = p_ATAC$ID)
p_RNA$ID=factor(p_RNA$ID,levels = p_RNA$ID)


p1=ggplot(data = p_ATAC, mapping = aes(x = ID, y = accessibility, group =1)) + geom_line() + geom_point()+
  theme_bw()+theme(panel.grid=element_blank(),panel.border=element_blank(),axis.line=element_line(size=0.5,colour="black"))+
  ggtitle("ATAC")
p2=ggplot(data = p_RNA, mapping = aes(x = ID, y = expression, group =1)) + geom_line() + geom_point()+
  theme_bw()+theme(panel.grid=element_blank(),panel.border=element_blank(),axis.line=element_line(size=0.5,colour="black"))+
  ggtitle("RNA")
p1+p2

###cor plot
test_ATAC=t(mm_c6[,1:8])
test_RNA=t(mm_c6[,9:16])
colnames(test_ATAC)=paste0("ATAC_",colnames(test_ATAC))
colnames(test_RNA)=paste0("RNA_",colnames(test_RNA))
pheatmap(as.data.frame(cor(test_ATAC,test_RNA)),cluster_rows = T,cluster_cols = T,fontsize = 5)
