# Supplementary material for: An ATAC-seq Dataset Uncovers the Regulatory Landscape During Axolotl Limb Regeneration
Source: Front Cell Dev Biol. 2021 Mar 30;9:651145. doi: 10.3389/fcell.2021.651145 (PMC8044901; doi:10.3389/fcell.2021.651145)
Supplement: Supplementary Table 1 — ATAC-seq metadata and mapping statistics. *Mapped reads: total number of reads minus number of unaligned reads. *Usable reads: number of mapped reads minus number of low mapping quality and duplicate reads. [file Data_Sheet_1.ZIP › Additional file/Supplementary File 1.R]

###library packages
library(ggplot2)
library(Mfuzz)
library(pheatmap)
library(viridis)
library(GenomicRanges)
library(dplyr)
library(reshape2)
library(gridExtra)
library(clusterProfiler)

###load data
count=read.table("Rawcount",header = T)
colnames(count)=gsub("X","",colnames(count))
peak=read.table("Standpeak.bed")
rownames(count)=peak$V4

colsum=colSums(count)
RPM<-function(x){return(x/(colsum/1000000))}
data_RPM=as.data.frame(t(apply(count,1,RPM)))

###correlations between biological replicates
Lab.palette <- colorRampPalette(c("white","sky blue","blue","royal blue","dodger blue","medium sea green","orange", "yellow"),space="rgb")
stage=unique(unlist(lapply(strsplit(as.character(colnames(count)),"_"),"[",1)))

for (i in seq(length(stage))) {
  sub=data_RPM[,grep(stage[i],colnames(data_RPM))]
  pdf(paste0("Cor_",stage[i],"_rep1-vs-rep2",".pdf"),width = 4.64,height = 5.03)
  smoothScatter(log10(sub[,c(1,2)]+1),colramp = Lab.palette,
                main= paste(stage[i],"  cor = ",cor(log10(sub[,1]+1),log10(sub[,2]+1)),sep = ""))
  dev.off()
  
  pdf(paste0("Cor_",stage[i],"_rep1-vs-rep3",".pdf"),width = 4.64,height = 5.03)
  smoothScatter(log10(sub[,c(1,3)]+1),colramp = Lab.palette,
                main= paste(stage[i],"  cor = ",cor(log10(sub[,1]+1),log10(sub[,3]+1)),sep = ""))
  dev.off()
  
  pdf(paste0("Cor_",stage[i],"_rep2-vs-rep3",".pdf"),width = 4.64,height = 5.03)
  smoothScatter(log10(sub[,c(2,3)]+1),colramp = Lab.palette,
                main= paste(stage[i],"  cor = ",cor(log10(sub[,2]+1),log10(sub[,3]+1)),sep = ""))
  dev.off()
}
###Mfuzz
data_RPM=data_RPM[,-19]
data_RPM$`0hpa`=(data_RPM$`0hpa_rep1`+data_RPM$`0hpa_rep2`+data_RPM$`0hpa_rep2`)/3
data_RPM$`3hpa`=(data_RPM$`3hpa_rep2`+data_RPM$`3hpa_rep2`)/2
data_RPM$`1dpa`=(data_RPM$`1dpa_rep1`+data_RPM$`1dpa_rep2`+data_RPM$`1dpa_rep2`)/3
data_RPM$`3dpa`=(data_RPM$`3dpa_rep1`+data_RPM$`3dpa_rep2`+data_RPM$`3dpa_rep2`)/3
data_RPM$`7dpa`=(data_RPM$`7dpa_rep1`+data_RPM$`7dpa_rep2`+data_RPM$`7dpa_rep2`)/3
data_RPM$`14dpa`=(data_RPM$`14dpa_rep1`+data_RPM$`14dpa_rep2`+data_RPM$`14dpa_rep2`)/3
data_RPM$`22dpa`=(data_RPM$`22dpa_rep1`+data_RPM$`22dpa_rep2`+data_RPM$`22dpa_rep2`)/3
data_RPM$`33dpa`=(data_RPM$`33dpa_rep1`+data_RPM$`33dpa_rep2`+data_RPM$`33dpa_rep2`)/3
ave=data_RPM[,24:31]

ave$mean=apply(ave[,1:8],1,mean)
ave$sd=apply(ave[,1:8],1,sd)
ave$cv=ave$sd/ave$mean*100
ave$max=apply(ave[,1:8],1,max)

sub_ave=subset(ave,ave$mean>1 & ave$cv>50)[,c(1:8)]

Set <- ExpressionSet(assayData=as.matrix(sub_ave[,c(1:8)]))
Set$index=seq(0,7)
Set$label=as.factor(colnames(sub_ave[,c(1:8)]))
Set$time=seq(0,7)
Set.s <- standardise(Set)
set.seed(13)
cl <- mfuzz(Set.s,c=6,m=mestimate(Set.s))
mfuzz.plot(Set.s,cl=cl,mfrow=c(3,2),time.labels=colnames(sub_ave[,c(1:8)]),new.window = F)

membership=as.data.frame(cl$membership)
membership$max=apply(membership,1,max)
membership_sub=subset(membership,membership$max>0.8)
n=ncol(membership_sub)+1
a=ncol(membership_sub)
for(i in 1:nrow(membership_sub)){
  membership_sub[i,n]=paste0("Cluster",colnames(membership_sub)[which(membership_sub[i,]==membership_sub[i,a])[1]])
}
colnames(membership_sub)[n]="Cluster"
membership_sub$Peak=rownames(membership_sub)
###-------------------------------------###
ref=read.table("gene.trans.gff",stringsAsFactors = FALSE)
ref=ref[,c(1,3,4,5,7,9)]
colnames(ref)=c("chr","Element","start","end","strand","gene")
ref$gene=gsub("ID=","",ref$gene)
ref$gene=gsub("Parent=","",ref$gene)
ref$gene=gsub(";","",ref$gene)
mRNA=subset(ref,ref$Element=="mRNA")
GRanges_TSS <- promoters(makeGRangesFromDataFrame(mRNA,keep.extra.columns = TRUE),upstream = 1,downstream = 1)
colnames(peak)=c("chr","start","end","ID")
peak_Grange=makeGRangesFromDataFrame(peak,keep.extra.columns = TRUE)
dis=distanceToNearest(peak_Grange, GRanges_TSS, ignore.strand=TRUE)
ov4_peak=as.data.frame(peak_Grange)[dis@from,]
ov4_ref=as.data.frame(GRanges_TSS)[dis@to,]
ov4_result=cbind(ov4_peak,ov4_ref)
ov4_result$Dis=dis@elementMetadata$distance
out_dis=ov4_result[,c(6,13,14)]
colnames(out_dis)[1]="Peak"

summary=merge(out_dis,membership_sub,by="Peak")[,-c(4:10)]
###-----------###
colnames(peak)[4]="Peak"
out=merge(summary,peak,by="Peak")
out_promoter=subset(out,out$Dis<100000)

c=sort(unique(summary$Cluster))

for (i in 1:6) {
  s=subset(out,out$Cluster==c[i])[,c(1,5:7)]
  s$strand="+"
  write.table(s,paste0("ALL_",c[[i]],".bed"),sep = "\t",quote = FALSE,row.names = FALSE,col.names = FALSE)
}

for (i in 1:6) {
  s=subset(out_promoter,out_promoter$Cluster==c[i])[,c(1,5:7)]
  s$strand="+"
  write.table(s,paste0("ALL_100K_",c[[i]],".bed"),sep = "\t",quote = FALSE,row.names = FALSE,col.names = FALSE)
}


###-----------###
ref=summary

center <- as.data.frame(cl$centers)
center$cluster <- rownames(center)
center <- center %>%
  melt(id.var = "cluster",variable.name = "stage", value.name = "expression") 

Set.s1=melt(as.data.frame(Set.s))
colnames(Set.s1)=c("stage","Peak","expression")
Set.s1_sub=merge(Set.s1,ref,by="Peak")
center$cluster=paste0("Cluster",center$cluster)

center$stage=factor(center$stage,levels = colnames(ave)[1:8])
Set.s1_sub$stage=factor(Set.s1_sub$stage,levels = colnames(ave)[1:8])
colnames(center)[1]="Cluster"

ggplot(Set.s1_sub, aes(stage,expression,group = Peak)) +
  geom_line(size = 0.001,color="#3361A5",alpha=0.1) + 
  facet_wrap(~Cluster,ncol = 2) + 
  geom_line(data = center,aes(stage,expression,group = 1),size=0.8,color = "#F7941D") + 
  geom_point(data = center,aes(stage,expression,group = 1),color = "#F7941D") +
  ylab("Expression changes") +
  xlab("") +
  theme(plot.title = element_text(hjust = 0.5)) +
  theme_classic()

###
c=sort(unique(summary$Cluster))
p=list()

for (i in 1:6) {
  sub=subset(summary,summary$Cluster==c[[i]])
  p[[i]]=ggplot(sub, aes(x=log10(Dis+1))) + 
    geom_density(alpha=0.6, fill="#3361A5",color="#F7941D")+
    theme_bw()+
    theme(panel.grid=element_blank(),panel.border=element_blank(),axis.line=element_line(size=0.5,colour="black"))+
    ggtitle(c[[i]])
}
do.call(grid.arrange,c(p,ncol=1))

#############GO###############

anno=read.table("anno.unip.xls",header = T)
anno=anno[,c(1,2,5)]
anno$gene=paste(anno$Tr,anno$AmexG,sep = "_")
anno$gene=gsub("-","_",anno$gene)
peak_gene=merge(summary,anno,by="gene")
peak_gene$Gene=peak_gene$hg38

###10K

n=length(unique(peak_gene$Cluster))
c=c("Cluster1","Cluster2","Cluster3","Cluster4","Cluster5","Cluster6")
gene=list()

for(i in seq(n)){
  sub=subset(peak_gene,peak_gene$Cluster==c[i] & peak_gene$Dis<10000)
  test = bitr(sub$Gene, fromType="SYMBOL", toType=c("ENTREZID"), OrgDb="org.Hs.eg.db")
  gene[[i]]=as.character(test$ENTREZID)
}
names(gene)=c

compGO <- compareCluster(geneCluster   = gene,
                         fun           = "enrichGO",
                         pvalueCutoff  = 0.1,
                         pAdjustMethod = "BH",
                         OrgDb = org.Hs.eg.db,
                         ont = "BP",
                         readable = TRUE)
dotplot(compGO,showCategory = 10)

compGO_out=as.data.frame(compGO)

###Motif
data=list()
file_list=list.files(pattern = "TF")

for(i in file_list){
  input=read.table(i,header = T,sep = "\t")
  name=gsub("ALL_100K_|_TF.txt","",i)
  colnames(input)=c("Motif",name)
  data[[i]]=input
}
df <- Reduce(function(dtf1,dtf2) full_join(dtf1,dtf2,by="Motif"),data)
rownames(df)=paste0(df$Motif,"_",seq(1:nrow(df)))
df=df[,-1]

###
options(scipen=999)
dat <- as.data.frame(sapply(df, as.numeric))
log_data=-log10(dat)
rownames(log_data)=rownames(df)


log_data$sd=apply(log_data[,1:6],1,sd)
log_data$mean=apply(log_data[,1:6],1,mean)
log_data$cv=100*log_data$sd/log_data$mean
log_data$max=apply(log_data[,1:6],1,max)

order_data1=log_data[order(log_data$cv,decreasing = T),]
top_tf=list()

for (i in 1:6) {
  order_data1_o1=order_data1[order(order_data1[,i],decreasing = T),]
  top_tf[[i]]=as.data.frame(rownames(order_data1_o1[1:20,]))
}

top_tf1=unique(do.call(rbind,top_tf))

top=order_data1[match(top_tf1[,1],rownames(order_data1)),1:6]
top$Motif=rownames(top)
plot=melt(top)
colnames(plot)=c("Motif","Cluster","p.value")

lev=as.character(unique(plot$Cluster))
order_lev=lev[order(lev,decreasing = T)]
plot$Cluster=factor(plot$Cluster,levels = order_lev)
plot$Motif1=unlist(lapply(strsplit(as.character(plot$Motif),"/"),"[",1))
plot$p.value1=plot$p.value
plot$p.value[plot$p.value>100]=100
plot$Motif1=factor(plot$Motif1,levels = unique(plot$Motif1))


ggplot(plot,aes_(x = ~Motif1, y = ~Cluster, size = ~p.value))+
  geom_point() +
  aes_string(color="p.value") +
  theme_bw()+
  theme(axis.text.x = element_text(size=8,angle=90, hjust=1, vjust=1))+
  scale_color_gradientn(colours = viridis(50,direction = -1,option = "B"))
